# Supplementary material for: Assessing the Causal Effects of Adipokines on Uric Acid and Gout: A Two-Sample Mendelian Randomization Study
Source: Nutrients. 2022 Mar 5;14(5):1091. doi: 10.3390/nu14051091 (PMC8912555; doi:10.3390/nu14051091)
Supplement: Supplementary file 1 [file nutrients-14-01091-s001.zip]

Archive with 5 entries (5 files):
- SUPPLEMENTAL MATERIAL.pdf
- Supplementary Figure S1.tiff
- Supplementary Figure S2.tif
- Supplementary Figure S3.tif
- Supplementary Figure S4.tif
